# Supplementary material for: A genome-scale mining strategy for recovering novel rapidly-evolving nuclear single-copy genes for addressing shallow-scale phylogenetics in Hydrangea
Source: BMC Evol Biol. 2015 Jul 4;15:132. doi: 10.1186/s12862-015-0416-z (PMC4491267; doi:10.1186/s12862-015-0416-z)
Supplement: Additional file 2: — Regions excluded from phylogenetic analyses and informativeness, signal and noise estimations. Excel file containing the position of excluded regions in the initial alignment and characteristics of each nuclear and plastid data matrix. [file 12862_2015_416_MOESM2_ESM.xlsx]

## Sheet: Excluded regions
Data partition position	Reason of exclusion	Position in the master alignment	Length (bp)
ndhA intron	Ambiguous character state	33
ndhA intron	Ambiguous character state	1063-1064
trnV–ndhC IGS	mononucleotide repeat unit (A)	1519-1523
trnV–ndhC IGS	Ambiguous character state	1527-1528
trnV–ndhC IGS	Ambiguous character state	1530
trnV–ndhC IGS	Ambiguous character state	1933
rpl32-ndhF IGS	fast evolving substitution rate	2651
rpl32-ndhF IGS	mononucleotide repeat units (A, T)	2752-2775
rpl32-ndhF IGS	mononucleotide repeat units (A, T)	3169-3175
TIF3H1	Ambiguous character state	4490
TIF3H2	Ambiguous character state	4498
TIF3H3	Ambiguous character state	4521-4522
TIF3H4	Ambiguous character state	4580
TIF3H5	Ambiguous character state	4583
TIF3H6	Ambiguous character state	4621
TIF3H7	Ambiguous character state	4641
TIF3H8	Ambiguous character state	4662
TIF3H9	Ambiguous character state	4685
TIF3H10	Ambiguous character state	4717
TIF3H11	Ambiguous character state	4720
TIF3H12	Ambiguous character state	4743
TIF3H13	Ambiguous character state	4754
TIF3H14	Ambiguous character state	4759
TIF3H15	Ambiguous character state	4821
TIF3H16	Ambiguous character state	4847
TIF3H17	Ambiguous character state	4860
TIF3H18	Ambiguous character state	4887-4888
TIF3H19	Ambiguous character state	4982-4983
TIF3H20	Ambiguous character state	5020
TIF3H21	Ambiguous character state	5051
TIF3H22	Ambiguous character state	5069
TIF3H23	Ambiguous character state	5075
TIF3H24	Ambiguous character state	5121
TIF3H25	Ambiguous character state	5123
TIF3H26	Ambiguous character state	5227
TIF3H27	Ambiguous character state	5242
TIF3H28	Ambiguous character state	5302
TIF3H29	Ambiguous character state	5325
TIF3H30	Ambiguous character state	5393-5394
TIF3H31	Ambiguous character state	5396-5397
TIF3H32	Ambiguous character state	5401
TIF3H33	Ambiguous character state	5441
TIF3H34	Ambiguous character state	5565
TIF3H35	Ambiguous character state	5568
TIF3H36	Ambiguous character state	5641
TIF3H37	Ambiguous character state	5675
TIF3H38	Ambiguous character state	5693
TIF3H39	Ambiguous character state	5757
TIF3H40	Ambiguous character state	5767
TIF3H41	Ambiguous character state	5812
TIF3H42	Ambiguous character state	5840
TIF3H43	Ambiguous character state	5911
TIF3H44	Ambiguous character state	5933
TIF3H45	Ambiguous character state	5944
TIF3H46	Ambiguous character state	5994
TIF3H47	Ambiguous character state	5997
TIF3H48	Ambiguous character state	6038
TIF3H49	Ambiguous character state	6067-6068
TIF3H50	Ambiguous character state	6092
TIF3H51	Ambiguous character state	6152
TIF3H52	Ambiguous character state	6201
TIF3H53	Ambiguous character state	6219
DAL1	Ambiguous character state	6282
DAL2	Ambiguous character state	6290
DAL3	Ambiguous character state	6296
DAL4	Ambiguous character state	6359
DAL5	Ambiguous character state	6419
DAL6	Ambiguous character state	6425
DAL7	Ambiguous character state	6440
DAL8	Ambiguous character state	6443
DAL9	Ambiguous character state	6506
DAL10	Ambiguous character state	6515
DAL11	Ambiguous character state	6541
DAL12	Ambiguous character state	6550
DAL13	Ambiguous character state	6557
DAL14	Ambiguous character state	6582
DAL15	fast evolving substitution rate	6615
DAL16	Ambiguous character state	6623
DAL17	Ambiguous character state	6635
DAL18	Ambiguous character state	6661
DAL19	Ambiguous character state	6664
DAL20	Ambiguous character state	6666
DAL21	Ambiguous character state	6697
AT5G57410	Ambiguous character state	6708
AT5G57411	Ambiguous character state	6777
AT5G57412	Ambiguous character state	6842
AT5G57413	fast evolving substitution rate	6850
AT5G57414	Ambiguous character state	6890
AT5G57415	Ambiguous character state	6959
AT5G57416	Ambiguous character state	6986
AT5G57417	Ambiguous character state	7057
AT5G57418	Ambiguous character state	7079
AT5G57419	Ambiguous character state	7116-7117
AT5G57420	Ambiguous character state	7139
AT5G57421	Ambiguous character state	7146-7148
AT5G57422	Ambiguous character state	7178
AT5G57423	Ambiguous character state	7200
AT5G57424	Ambiguous character state	7340
AT5G57425	Ambiguous character state	7387
AT5G57426	Ambiguous character state	7391
AT5G57427	Ambiguous character state	7426
AT5G57428	Ambiguous character state	7486
AT5G57429	Ambiguous character state	7547
AT5G57430	Ambiguous character state	7575
AT5G57431	Ambiguous character state	7696
AT5G57432	Ambiguous character state	7704
AT5G57433	Ambiguous character state	7715-7716
AT5G57434	Ambiguous character state	7725

## Sheet: Matrices characteristics
Partition	Number of characters	Number of variable characters	Parsimony informative characters (PICs)
TIF3H1 (AT1G10840)	1744	259	82
DAL1 (AT1G63900)	435	63	19
AT5G57410	1065	151	47
ndhA	1084	38	10
ndhC-trnV	935	38	6
rpl32ndhF	1376	68	17
rpl32trnL	998	55	12
