# Supplementary material for: A genome-scale mining strategy for recovering novel rapidly-evolving nuclear single-copy genes for addressing shallow-scale phylogenetics in Hydrangea
Source: BMC Evol Biol. 2015 Jul 4;15:132. doi: 10.1186/s12862-015-0416-z (PMC4491267; doi:10.1186/s12862-015-0416-z)
Supplement: Additional file 5: — GenBank accession numbers and voucher information. Excel file detailing the GenBank accession numbers and voucher information associated with the extended and reduced taxon samplings. [file 12862_2015_416_MOESM5_ESM.xlsx]

## Sheet: Voucher information
Species name	Voucher	Lab number	Garden number	Country, State/Province	Commune/Canton/State/District	Herbarium	Taxon sampling
Hydrangea anomala D. Don	Goetghebeur 11007	20	Ghent University, 2007-0627	Unknown	Unknown	GENT	Reduced/Extended
Hydrangea longipes Franch.	Goetghebeur 11200	75	Ghent University, 2006-1532	Unknown	Unknown	GENT	Reduced/Extended
Hydrangea quercifolia Bartram	Goetghebeur 11807	98	Ghent University, 1997-1102	U. S. A./Florida	Liberty County	GENT	Reduced/Extended
Hydrangea seemannii L. Riley	Goetghebeur 11208	168	Ghent University, 2007-0715	Mexico	Unknown	GENT	Reduced/Extended
Hydrangea nebulicola Nevling & Gómez Pompa	Samain & Martínez S. 2011-214	286	NA	Mexico, Veracruz	Yecuatla	GENT, MEXU	Extended
Hydrangea steyermarkii Standl.	Samain et al. 2012-010	313	NA	Mexico, Chiapas	Cacahoatán	CHIP, GENT, MEXU	Extended
Hydrangea sp. 1	Samain et al. 2012-004	317	NA	Mexico, Chiapas	Cintalapa	CHIP, GENT, MEXU	Extended
Hydrangea sp. 2	Samain & Martínez S. 2012-002	318	NA	Mexico, Chiapas	Berriozabal	GENT, MEXU	Extended
Hydrangea sp. 3	Samain & Martínez S. 2012-063	351	NA	Costa Rica, Puntarenas	Osa	CR, GENT, INB, MEXU	Extended
Hydrangea serratifolia (Hook. & Arn.) F. Phil.	Granados et al. 508	374	NA	Chile, Chiloé	Ancud	GENT, CONC	Reduced/Extended
Hydrangea jelskii Szyszył.	Granados et al. 2012-003	382	NA	Ecuador, Pastaza	Zaruma	GENT, QCNE, HOXA, MEXU	Extended
Hydrangea oerstedii Briq.	Granados et al. 2012-043	392	NA	Ecuador, Pastaza	Mera	GENT, QCNE, HOXA, MEXU	Extended
Hydrangea preslii Briq.	Granados et al. 2012-069	398	NA	Ecuador, Pichincha	Quito	GENT, QCNE, HOXA, MEXU	Extended
Hydrangea aff. peruviana Moric.	Granados et al. 2012-077	399	NA	Ecuador, Napo	Archidona	GENT, QCNE, HOXA, MEXU	Extended
Hydrangea aff. peruviana Moric.	Granados et al. 2012-078	400	NA	Ecuador, Napo	Archidona	GENT, QCNE, HOXA, MEXU	Extended
Hydrangea sp. 4	Granados et al. 2012-086	402	NA	Ecuador, Orellana	La Joya de los Sachas	GENT, QCNE, HOXA, MEXU	Extended
Hydrangea sprucei Briq.	Samain et al. 2011-084	421	NA	Peru, Lamas	Tabalosos	GENT, USM, MEXU	Extended
Hydrangea tarapotensis Briq.	Samain et al. 2011-089	423	NA	Peru, Moyobamba	Jepelacio	GENT, USM, MEXU	Extended
Hydrangea integrifolia Hayata	Goetghebeur 12305	441	Ghent University, 2000-0638	Unknown	Unknown	GENT	Extended

## Sheet: GenBank accession numbers
Species name	Lab number	AT5G57410 ortholog gene	DAL1 gene	TIF3H1 gene	rpl32–ndhF IGS	trnL–rpl32 IGS	trnV–ndhC IGS	ndhA intron
Hydrangea anomala D. Don	20	KR820090	KR820109	KR820128	LN830501	LN830576	LN830282	LN830426
Hydrangea longipes Franch.	75	KR820091	KR820110	KR820129	KR820147	KR820162	KR820177	KR820192
Hydrangea quercifolia Bartram	98	KR820092	KR820111	KR820130	LN830528	LN830603	LN830309	LN830453
Hydrangea seemannii L. Riley	168	KR820093	KR820112	KR820131	LN830519	LN830594	LN830300	LN830444
Hydrangea nebulicola Nevling & Gómez Pompa	286	KR820094	KR820113	KR820132	KR820148	KR820163	KR820178	KR820193
Hydrangea steyermarkii Standl.	313	KR820095	KR820114	KR820133	KR820149	KR820164	KR820179	KR820194
Hydrangea sp. 1	317	KR820096	KR820115	KR820134	KR820150	KR820165	KR820180	KR820195
Hydrangea sp. 2	318	KR820097	KR820116	KR820135	KR820151	KR820166	KR820181	KR820196
Hydrangea sp. 3	351	KR820098	KR820117	KR820136	KR820152	KR820167	KR820182	KR820197
Hydrangea serratifolia (Hook. & Arn.) F. Phil.	374	KR820099	KR820118	KR820137	KR820153	KR820168	KR820183	KR820198
Hydrangea jelskii Szyszył.	382	KR820100	KR820119	KR820138	LN830553	LN830628	LN830334	LN830478
Hydrangea oerstedii Briq.	392	KR820101	KR820120	KR820139	KR820154	KR820169	KR820184	KR820199
Hydrangea preslii Briq.	398	KR820102	KR820121	KR820140	KR820155	KR820170	KR820185	KR820200
Hydrangea aff. peruviana Moric.	399	KR820103	KR820122	KR820141	KR820156	KR820171	KR820186	KR820201
Hydrangea aff. peruviana Moric.	400	KR820104	KR820123	KR820142	KR820157	KR820172	KR820187	KR820202
Hydrangea sp. 4	402	KR820105	KR820124	KR820143	KR820158	KR820173	KR820188	KR820203
Hydrangea sprucei Briq.	421	KR820106	KR820125	KR820144	KR820159	KR820174	KR820189	KR820204
Hydrangea tarapotensis Briq.	423	KR820107	KR820126	KR820145	KR820160	KR820175	KR820190	KR820205
Hydrangea integrifolia Hayata	441	KR820108	KR820127	KR820146	KR820161	KR820176	KR820191	KR820206
